# Supplementary material for: The Expression Pattern of PLIN2 in Differentiated Adipocytes from Qinchuan Cattle Analysis of Its Protein Structure and Interaction with CGI-58
Source: Int J Mol Sci. 2018 May 1;19(5):1336. doi: 10.3390/ijms19051336 (PMC5983586; doi:10.3390/ijms19051336)
Supplement: Supplementary file 1 [file ijms-19-01336-s001.zip]

Archive with 1 entries (1 files):
- ijms-292385-SI.pdf
